# Supplementary material for: Gelatin-Based Soft-Tissue Sarcoma Organoids Recapitulate Patient Tumor Characteristics
Source: Biomater Res. 2025 Dec 9;29:0293. doi: 10.34133/bmr.0293 (PMC12686348; doi:10.34133/bmr.0293)
Supplement: Supplementary 1 — Tables S1 and S2 Figs. S1 to S3 Data File S1 [file bmr.0293.f1.zip]

Archive with 6 entries (6 files):
- Data file_S1.mp4
- Revised figures_Supplementary figure 1.pdf
- Revised figures_Supplementary figure 2.pdf
- Revised figures_Supplementary figure 3.pdf
- Supplementary Table 1.pdf
- Supplementary Table 2.pdf
